# Supplementary material for: Clinical Outcomes of Patients with Chronic Neuropathic Form of Gaucher Disease in the Spanish Real-World Setting: A Retrospective Study
Source: Biomedicines. 2023 Oct 22;11(10):2861. doi: 10.3390/biomedicines11102861 (PMC10603893; doi:10.3390/biomedicines11102861)
Supplement: Supplementary file 1 [file biomedicines-11-02861-s001.zip]

Archive with 1 entries (1 files):
- biomedicines-2651402-supplementary.pdf
